# Supplementary material for: Broad-spectrum antifungal activity and genome-guided characterization of Paenibacillus polymyxa CACC1094 isolated from the bovine rumen
Source: PLoS One. 2026 Jun 25;21(6):e0350885. doi: 10.1371/journal.pone.0350885 (PMC13298791; doi:10.1371/journal.pone.0350885)
Supplement: S1 Table — (XLSX) [file pone.0350885.s006.xlsx]

## Sheet: S1 Table
	S1 Table. List of fungal and yeast pathogens, including crop-associated, respiratory, opportunistic, and veterinary dermatological species, used for antifungal activity assays of Paenibacillus polymyxa CACC1094.
	Pathogen Group	No.	Species	Strain ID	Pathogen Type	Associated Disease
	Crop-Associated	1	Fusarium graminearum	KACC 46434	Filamentous fungus	Rice grain rot
		2	Fusarium graminearum	KACC 41044	Filamentous fungus	Fusarium ear rot of maize
		3	Fusarium graminearum	KACC 41040	Filamentous fungus	Fusarium head blight of barley
		4	Fusarium fujikuroi	KACC 44002	Filamentous fungus	Bakanae disease of rice
		5	Fusarium oxysporum	KACC 41088	Filamentous fungus	Orchid rot
		6	Alternaria alternata	KACC 45440	Filamentous fungus	Black rot of kiwifruit
		7	Botrytis cinerea	KACC 47009	Filamentous fungus	Gray mold
		8	Botryosphaeria dothidea	KACC 45481	Filamentous fungus	Kiwifruit rot
		9	Colletotrichum acutatum	KACC 40042	Filamentous fungus	Anthracnose of pepper
		10	Rhizoctonia solani AG-1	KACC 40101	Filamentous fungus	Rice sheath blight
		11	Sclerotinia minor	KACC 41066	Filamentous fungus	Sclerotinia rot of Chinese cabbage (white mold)
		12	Pythium ultimum	KACC 40705	Oomycete	Damping-off disease
	Respiratory (Veterinary/Human)	1	Aspergillus fumigatus	NCCP 21549	Filamentous fungus	Opportunistic mycosis, pulmonary infection
		2	Aspergillus niger	ATCC 64028	Filamentous fungus	Opportunistic mycosis, pulmonary infection
		3	Alternaria alternata	KACC 45440	Filamentous fungus	Pulmonary hemorrhage
		4	Fusarium oxysporum	NCCP 20414	Filamentous fungus	Allergic disorders
		5	Penicillium marneffei	ATCC 201705	Filamentous fungus	Penicilliosis
		6	Stachybotrys chartarum	ATCC MYA-3310	Filamentous fungus	Allergic disorders
		7	Cladosporium resinae	NCCP 32638	Filamentous fungus	Asthma
		8	Cryptococcus neoformans	NCCP 32502	Yeast	Pulmonary disease, cryptococcal meningitis
		9	Geotrichum capitatum	NCCP 32601	Yeast	Leukemia (associated infection)
		10	Rhodotorula mucilaginosa	NCCP 32563	Yeast	Sepsis
	Opportunistic	1	Candida albicans	NCCP 31077	Yeast	Candidiasis (oral, vaginal, systemic infections)
		2	Candida tropicalis	NCCP 30262	Yeast	Candidemia, systemic candidiasis
		3	Candida glabrata	NCCP 30939	Yeast	Urinary tract infection, bloodstream infection (UTI, BSI)
	Dermatological (Veterinary/Human)	1	Malassezia furfur	KCTC 7546	Yeast	Pityriasis versicolor, seborrheic dermatitis, Malassezia folliculitis
		2	Malassezia pachydermatis	KCTC 27587	Yeast	Otitis externa, Malassezia dermatitis
