# Supplementary material for: Broad-spectrum antifungal activity and genome-guided characterization of Paenibacillus polymyxa CACC1094 isolated from the bovine rumen
Source: PLoS One. 2026 Jun 25;21(6):e0350885. doi: 10.1371/journal.pone.0350885 (PMC13298791; doi:10.1371/journal.pone.0350885)
Supplement: S2 Table — (XLSX) [file pone.0350885.s007.xlsx]

## Sheet: S2 Table
	S2 Table. Gene-specific primer sequences used for RT-PCR and qRT-PCR analyses.
	Target	Target ORF	Forward primer (5'-3')	Reverse primer (5'-3')	Application
	BGC1_RT_1	ctg1_502	GGTGAAGTTGCAGGAAGAGC	CTGCCAGCTACTGGAGAACC	RT-PCR
	BGC1_RT_2	ctg1_502	TGCAACAGGATACGAGCAAG	CAGCCCACGGTACGAGTAAT	RT-PCR
	BGC3_RT_1	ctg1_1435	TCAAAAAGCTTGGGAGGATG	TTACCACATGGAGCGAGGTT	RT-PCR
	BGC6_RT_1	ctg1_2177	GCATCGCTGACAGTTGAAAA	GGATGCAATAGCTGGACGAT	RT-PCR
	BGC6_RT_2	ctg1_2177	TACCGGAGGATCTTGCAAAC	CAAGCGCTGTAATCGTCAAA	RT-PCR
	BGC7_RT_1	ctg1_2575	TGGCAAGTGTACCATCCGTA	TACCAGCCCCTGCTCTTCTA	RT-PCR
	BGC7_RT_2	ctg1_2575	GTCTGTGCCACACATCAACC	CAACCGATTCCTTCACACCT	RT-PCR
	BGC8_RT_1	ctg1_2762	GCTCCTGAAGTCAGCCAAAC	CAGACGAATGCGCTTGTTTA	RT-PCR
	BGC8_RT_2	ctg1_2762	ATGGAATTCGTGGTTTTGGA	TGTGACACGATTGCGGTATT	RT-PCR
	BGC1_qRT	ctg1_502	GCTAAGCCCGTATCTGCAAG	CTCTGCTATGTGCCGTTCAA	qRT-PCR
	BGC3_qRT	ctg1_1435	ATTTGACACGTTTTGGCACA	GAAACCGCCTGCCAATATAA	qRT-PCR
	BGC6_qRT	ctg1_2177	AACAGACAAGCGGTGCTCTT	TTTTCAACTGTCAGCGATGC	qRT-PCR
	BGC7_qRT	ctg1_2575	GCTCGAAGGTAAGCCTGTTG	CTGCTGCTCCACATACTCCA	qRT-PCR
	BGC8_qRT	ctg1_2762	GCTCCTGAAGTCAGCCAAAC	GAATGTGCACCAAGACGATG	qRT-PCR
	16S rRNA	-	AGGTCAAGCTGGGCACTCTA	CGGCCATTGTAGTACGTGTG	qRT-PCR
	RT-PCR and qRT-PCR primers were designed from biosynthetic genes within the predicted BGC regions. Target ORFs denote the ORFs selected as primer targets based on antiSMASH annotation.
