# Supplementary material for: Broad-spectrum antifungal activity and genome-guided characterization of Paenibacillus polymyxa CACC1094 isolated from the bovine rumen
Source: PLoS One. 2026 Jun 25;21(6):e0350885. doi: 10.1371/journal.pone.0350885 (PMC13298791; doi:10.1371/journal.pone.0350885)
Supplement: S3 Table — (XLSX) [file pone.0350885.s008.xlsx]

## Sheet: S3 Table 
	S3 Table. Antimicrobial activity-related and CRISPR-associated genes identified in the genome of Paenibacillus polymyxa CACC1094.
	Functional category	Contig ID	Locus Tag	Type	Start	End	Strand	Product	Gene	seed_ortholog	evalue	score	eggNOG_OGs	max_annot_lvl	COG_category	Description	Preferred_name	GOs	EC	KEGG_ko	KEGG_Pathway	KEGG_Module	KEGG_Reaction	KEGG_rclass	BRITE	PFAMs	Nucleotide	Protein
	Antimicrobial activity-related genes	1	LLHGOLCM_00337	CDS	350595	351416	-	hypothetical_protein	-	1052684.PPM_4991	4.59e-109	323	COG0480@1|root,COG0480@2|Bacteria	2|Bacteria	J	Catalyzes the GTP-dependent ribosomal translocation step during translation elongation. During this step, the ribosome changes from the pre-translocational (PRE) to the post- translocational (POST) state as the newly formed A-site-bound peptidyl-tRNA and P-site-bound deacylated tRNA move to the P and E sites, respectively. Catalyzes the coordinated movement of the two tRNA molecules, the mRNA and…	fusA2	GO:0005575,GO:0005618,GO:0005623,GO:0005886,GO:0006790,GO:0008150,GO:0008152,GO:0009987,GO:0016020,GO:0030312,GO:0044237,GO:0044464,GO:0071944	-	ko:K02355	-	-	-	-	ko00000,ko03012,ko03029	EFG_C,EFG_II,EFG_IV,GTP_EFTU,GTP_EFTU_D2	ATGAATGAAAATGCTAAGAAATATAATTTTGATAATGTGATGCTTTACCTTCATGATCAAATGAAACTGCTACCTAACTTAGAATCAAAATATATTGGATTAACCATGCCATTTCCTCGACAAGCTGCGCTACGAAGTAGGATTATTGAAAGTATTGAGACATTGAAAGCATACGATGAGGACGTTTGTATTGCCGTTCATTTTAATCAATCTGATGCTGAGACTATTGAATATAAGAAAATAGTTTTTATAGGAACGGATTACTTGCATCTAAAGAAAATCGCTGATTTTATGAAAAGACAAGACATTAAACTGGATATCAAAGACACCTGTATACTCTATAAAGAATGTACTGCTGATTTGAATATAAATTTAAAAGGCAATCATTCCAGCTCTTGT…	MNENAKKYNFDNVMLYLHDQMKLLPNLESKYIGLTMPFPRQAALRSRIIESIETLKAYDEDVCIAVHFNQSDAETIEYKKIVFIGTDYLHLKKIADFMKRQDIKLDIKDTCILYKECTADLNINLKGNHSSSCSMCFYRDYYYINGAHISLETAMLEADWQICEPLMQVHMTCNKLYFKGNSFFSGVENLCILDEDEDNCKLSFKSILSTIIGVLEEMYDHKQDVLDFHMELDSYVPVEDVTQLKEKFKVIYNIDKWKDELEEQEMNSAIPPV
		1	LLHGOLCM_00446	CDS	459982	460236	-	Transition_state_regulatory_protein_AbrB	abrB	1087481.AGFX01000046_gene1984	4.25e-56	174.0	COG2002@1|root,COG2002@2|Bacteria,1VA3H@1239|Firmicutes,4HKCH@91061|Bacilli,26YBC@186822|Paenibacillaceae	91061|Bacilli	K	AbrB family transcriptional regulator	abrB	GO:0003674,GO:0005488,GO:0005515,GO:0008150,GO:0042802,GO:0043937,GO:0050789,GO:0050793,GO:0065007	-	ko:K06284	-	-	-	-	ko00000,ko03000	MazE_antitoxin	ATGATGAAATCCACTGGTATTGTAAGAAAAGTTGACGAGCTCGGACGTGTAGTTATTCCAATCGAATTGCGCCGTACCCTGGGAATCGGAGAGAAAGACGCTTTGGAAATTTACGTTGATGGTGAGCGCATCATGCTTAAAAAATACGAGCCTGCTTGTATCTTCTGCGGCAATGCTGAGAACGTAATTTACTTCAAAGGGAAAATTGTTTGCCAAGATTGCATTTCTGAAATCCCAACACCTGTGACAAACTGA	MMKSTGIVRKVDELGRVVIPIELRRTLGIGEKDALEIYVDGERIMLKKYEPACIFCGNAENVIYFKGKIVCQDCISEIPTPVTN
		1	LLHGOLCM_00500	CDS	514231	515691	+	Plipastatin_synthase_subunit_A	ppsA	1052684.PPM_0073	0.0	952.0	COG0318@1|root,COG0318@2|Bacteria,1VT7A@1239|Firmicutes,4HT4H@91061|Bacilli,26RIA@186822|Paenibacillaceae	91061|Bacilli	IQ	AMP-binding enzyme	-	-	-	-	-	-	-	-	-	AMP-binding,AMP-binding_C	GTGCTTATTACGCATACGGATTGCCGTATTATCTCGCCTGAAGGGATTATGAGCAGGGAGCGTCTGGAGCGGGACGTGATGATCTTCTCACGGATGTTGGCTCTCAGAGGAATTCCCGATGACGGTAGAGTAATTCTGAAAGCGGCCAATTCCTATTGGTTTGTTGTATCGCTGTTCTCCCTGTGCCATCTCGCAGTTTCGGTAACTGTGGTGGACGAGCAGACTGTAATCGATGAGGTGGCCCAAATCTATGATGAGGCAGGTGCCTGTTGCATCCTGACCGATTCTGCTTTAGAACTTCCTCATGCTCTCGTTATTCTGATTCAAGATCTCATTCAAGAAGAAGCAGTACACCCGCATTGGGTGGGAGAGCCAAAGCCCGAACCCCTCGACTTTAAC…	MLITHTDCRIISPEGIMSRERLERDVMIFSRMLALRGIPDDGRVILKAANSYWFVVSLFSLCHLAVSVTVVDEQTVIDEVAQIYDEAGACCILTDSALELPHALVILIQDLIQEEAVHPHWVGEPKPEPLDFNMWCERSDALILYSSGTTGKPKGIVKAGAAFMENIRHSIHAMNYIPSDHMLPVVPFSHFYGISLIFSWWLTSCSLIICNPKNLWSVIASITKDRATVVDANPSAFYTLLRMLSRKPEQLEMIKQSPVRMWCVGGSPLTQDLEEKFYNIFGQPLLNGYGLSELGNVTLGTLDCPKGCGKPLPGVDLKILDSTGNQQADGVVGEVWIRSAGCMEGYLNRPDLTQSVLQDGWFKTGDLGYLDDGMLYVIGRNGKTVNRMGYMVSPVYIED…
		1	LLHGOLCM_00505	CDS	520429	544158	+	D-alanine--D-alanyl_carrier_protein_ligase	dltA_1	1052684.PPM_0078	0.0	15120.0	COG1020@1|root,COG1020@2|Bacteria,1TPTH@1239|Firmicutes,4HAHU@91061|Bacilli,26Q93@186822|Paenibacillaceae	91061|Bacilli	Q	Non-ribosomal peptide synthetase modules and related proteins	-	-	-	-	-	-	-	-	-	AMP-binding,AMP-binding_C,Condensation,PP-binding,Thioesterase	ATGAATGACATGCAGTTATATGATTTAACGAATGCGCAAAAGCGTATATGGTATACCGAATTACTCTATCCGGATACATCCGTGTCACAGCTATCCGGTACAGCCAAGATGAAGGGTCATATTAATATCGCTGCCTTCATGCAGTCCATCAATTTGATTATCAAACAATATGATGCGTTCCGCATTCGTATTACCTCAGTGGATGGAGTACCTAAGCAGTATGTCGTTCCTTATGAAGAGAGACAGTTGGAGTGTCTGGATCTTACCCACATCGAAAGCATTTCCGAGGTTGAAGCCTTACTTGAGCAGCACAAAAGAAAACCCTTCCCATTATTGGACTCTGAACTCTTCCAGTTTTTAATTGTAAAGATTAGTGAGGAAGAATATTGGATTAATACG…	MNDMQLYDLTNAQKRIWYTELLYPDTSVSQLSGTAKMKGHINIAAFMQSINLIIKQYDAFRIRITSVDGVPKQYVVPYEERQLECLDLTHIESISEVEALLEQHKRKPFPLLDSELFQFLIVKISEEEYWINTKMHHIISDGISMVVYGNQLTAFYMDLIQGNEPKLSDDCSYIEYIADENAYELSDRYQKDKAYWLDKFSDLPELTGWKSYNPLSLSTQAVREHFTVPEALYRELQAFCQQNRISLFQFFMGAMYIYIHKVTNQPDVVIGTSFANRGNKKEKQKIGMFVSTAAARTYVDKDVEVLNFLQDVARDQMSVLRHQKYPYNQLIQDLREMHGNKDIQRLFGVSMEYRLINWVDLDDVRILTDYDFCGDEVNDFVLHIVEILDEGELVLDIDY…
		1	LLHGOLCM_00586	CDS	618320	619462	+	hypothetical_protein	-	1052684.PPM_0143	5.59e-252	694.0	COG2508@1|root,COG2508@2|Bacteria,1TTA0@1239|Firmicutes,4HGVY@91061|Bacilli,26QV9@186822|Paenibacillaceae	91061|Bacilli	QT	polyketide synthase	cdaR	-	-	ko:K02647	-	-	-	-	ko00000,ko03000	HTH_30	GTGACTTTGGATACAGAATGGATTCAGCAACAGCTTCAGAATATAATTCAAGCGCCTTTTACCATAGTACCTTGGTGCCCAGAGATGATGGCAGAAGGAGAAACAGCCGATTCAGTTATGCCGGATAGATCGTTTGTCAATGACAATAAATTATATTTTCCGTTTCGTGCATCGGCAGGTGTACTGGCTGCTTTTGCGGTAGAGGCCAGATATTTGACGGATCGAGAACGGAAGTTGATCGAAGCGCTGCTGGGAAACATGGAACAAGTCTGGCAGAATGGTCCACAATTGTCGATCACCCCGGCTTATAGCAAGGAAGAGCGGATGAATCGTTTTGGACAATGGCTCATACAGCAGGCTGCCAACCTAAACAGTGAAGAAGAGGTTCCTGCTGAGCTG…	MTLDTEWIQQQLQNIIQAPFTIVPWCPEMMAEGETADSVMPDRSFVNDNKLYFPFRASAGVLAAFAVEARYLTDRERKLIEALLGNMEQVWQNGPQLSITPAYSKEERMNRFGQWLIQQAANLNSEEEVPAELELCDSLSACMVPFLLNGEGTQDGAITYTQLHRLLASYFGGDVLLTPLDEQSWLILAKKELLLGSDDERDKDPESRDADFVEPLEEVLTAFSLGLYELIANEWVGVFHLAISKPSIPLQSLPNELNLLWETIHLGKIFHVTEHIHLSWELHLERLLNRIPKEQRELFLEQVMKSSVILEDSETMATLDIFFQLDCNVSETAKRLYVHRNTLIYRLDKIKQETGLDVRTFNDAVLIKLYLLLYKVTKRK
		1	LLHGOLCM_01476	CDS	1565118	1566782	+	Purine_catabolism_regulatory_protein	pucR	1052684.PPM_0994	0.0	1059.0	COG2508@1|root,COG2508@2|Bacteria,1TSQP@1239|Firmicutes,4HB10@91061|Bacilli,26TTQ@186822|Paenibacillaceae	91061|Bacilli	QT	Regulator of polyketide synthase expression	pucR	-	-	ko:K09684	-	-	-	-	ko00000,ko03000	HTH_30,PucR	ATGAAGGGTAAAAAAACATTTACCATTGCGGATGTGCTGGAACGTCCTGTATTCCGGCGGGCGAAGCTGGCTGCTGGGGAACAGGGCGTGAATCGTCGTGTGGGCTGGGTTCATGTGTTAGAAATCACCAATGTATCGCCCTTTGTGAGCCGTCATGACCTGATTTTGACGACCGGCCTGTGGCTAACCCGGAAGGGGGAAGAACGCGCCGAGTATATGGAACAACTGATCCGCTCGGAAGCCGCAGGATTATGTGTAGAGCTCGGCACGAGCATCCATGAGATTCCCTCGGAAATACTGGAGTTGGCGGAACGGCATCACTTCCCGGTCATCGTATTTGAGCAGCCGGTGCGTTTTGTTGAAATTACACAAGATATTCACTCCCTACTTATTAACCGA…	MKGKKTFTIADVLERPVFRRAKLAAGEQGVNRRVGWVHVLEITNVSPFVSRHDLILTTGLWLTRKGEERAEYMEQLIRSEAAGLCVELGTSIHEIPSEILELAERHHFPVIVFEQPVRFVEITQDIHSLLINRHHELLKDLERFSRQLQQETLRSTDMNALLRVLHDYAARQVIYMSSIDTNRFVPSVQPDVADHIADFYAHEVESSMTADREGHLLFHLNESTAILFQPVVCFGQVFSAVGVVLHSEMPTEEMSLLIDYTAKAAATLVLRTQFLEDRLLRNQNELIQDVLNGQLPSEEQAQTRMGLRLLTKGRYLFWAGIIEVEHQDKDASQVRKESINQDVLVLLRSLLKKEALHNLLMMKGSQCYILCAKEELTLRSAAQMKKVLAHTVQYIQNYA…
		1	LLHGOLCM_01699	CDS	1792532	1792813	+	Antitoxin_EndoAI	ndoAI	1087481.AGFX01000041_gene1064	3.42e-56	175.0	COG0864@1|root,COG0864@2|Bacteria,1VA28@1239|Firmicutes,4HKPU@91061|Bacilli,26Y5M@186822|Paenibacillaceae	91061|Bacilli	K	transcriptional regulators containing the CopG Arc MetJ DNA-binding domain and a metal-binding domain	ndoAI	GO:0003674,GO:0005488,GO:0005515,GO:0042802	-	ko:K07723	-	-	-	-	ko00000,ko02048,ko03000	RHH_1	TTGGCCAATTTGCAGAACACCAAAAGAATAATGATCAGTTTGCCAGATCATCTCTTGCAGGAAGTGGACGGGATCGTAGCTATGGAAAATTCCAACCGCAGTGAATTTATCAGGCAGGCAATGAAGCTTTATGTAAGTGAACGTAAAAAACGTTACATTCGTGAAGCTATGCAGCGTGGATACATGGAGATGGCTAAAATTAACTTGACCATGGCATCCGAAGCCTTTCACGCGGAGGAAGATGCAAACAGCACCTTGGGCCGTACAGTTAGCGGGGTGTAA	MANLQNTKRIMISLPDHLLQEVDGIVAMENSNRSEFIRQAMKLYVSERKKRYIREAMQRGYMEMAKINLTMASEAFHAEEDANSTLGRTVSGV
		1	LLHGOLCM_01700	CDS	1792898	1793170	+	Endoribonuclease_EndoA	ndoA	1122921.KB898193_gene2526	6.01e-55	172.0	COG2337@1|root,COG2337@2|Bacteria,1V6DK@1239|Firmicutes,4HGXF@91061|Bacilli,26XCZ@186822|Paenibacillaceae	91061|Bacilli	L	Toxic component of a toxin-antitoxin (TA) module	ndoA	-	-	ko:K07171	-	-	-	-	ko00000,ko01000,ko02048	PemK_toxin	GTGCTGATCATTCAAAATGATATCGGCAACCGGTTTAGTCCTACTGTGATCGTAGCAGCTATCACTGCACAGATTCAGAAGGCAAAGCTGCCTACACACGTGGAGATCGACGCGGCGACGCATGGCTTTGATCGTGATTCTGTTGTTCTTCTGGAGCAGATCCGGACGATCGACAAGCAAAGGCTTACCGACAAAATCACCCATTTGGATGAAGAAACCATGCGCAAAGTGAGCGATTCACTACAAATCAGTCTCGGTTTGATTGATTTTTAG	MLIIQNDIGNRFSPTVIVAAITAQIQKAKLPTHVEIDAATHGFDRDSVVLLEQIRTIDKQRLTDKITHLDEETMRKVSDSLQISLGLIDF
		1	LLHGOLCM_02087	CDS	2164615	2167800	+	Nisin_biosynthesis_protein_NisB	nisB	1196323.ALKF01000185_gene4584	0.0	1227.0	2C4IS@1|root,2Z81U@2|Bacteria,1TSSF@1239|Firmicutes,4HC39@91061|Bacilli,26SPN@186822|Paenibacillaceae	91061|Bacilli	S	Lantibiotic dehydratase, C terminus	bsaB	-	-	ko:K20483	ko02020,ko02024,map02020,map02024	-	-	-	ko00000,ko00001	Lant_dehydr_C,Lant_dehydr_N	ATGACAAAAGAACCCAATATATATCGCGCACTGGATTTTTTTATGGTTCGCACGCCTGTTTTGCCGTTCAATTTGTTTATACAGTGTTTTCCTTCCGATTGGAAAGACCAAGAAGAGCTTAAGCGTTTTTCGCTAAACAAACTTGTCGAATTATCCAATGACTCGATTATTCGCGAAGCGATTGCGGTAGCGAGCCCGAGCTTGCTTGAGTCACTTTCTCATCTTGGCAATGACCAGAATGCACGAAAGAAAGCGCAGGCTATCAAAGGTTTTATGCGCTATCTGCTCCGCATGATGACGCGTCCCACACCATTTGGCCTGTTTTCCGGTGTGACTTATGGGCAATTCGCCGAACAGTCGCAGATGAACATAGAAGGCATCGCAACGTATCGCAAACGC…	MTKEPNIYRALDFFMVRTPVLPFNLFIQCFPSDWKDQEELKRFSLNKLVELSNDSIIREAIAVASPSLLESLSHLGNDQNARKKAQAIKGFMRYLLRMMTRPTPFGLFSGVTYGQFAEQSQMNIEGIATYRKRVRPDMEWLLKIVDKIEKQREVVVQLRIQRNSLIYRQGERAKIPYVARYGDLGVGESDSVSVRASAVFDLVMEASINPIPYLELVSRIKSAFMEAELDTIHHYIWQLFEQEFLISELRPPTTSIEPFDHILSVLDGVEGIDEWKVALNEIRRNIRSYNNRSIGQGEEQLLQLRQMMNALAEVKTTVQVDLSLEDRSVTLPYQVREDVEKVAQLFSRISTRKYRHLEEYCDEFIEKYGSYREIPILELLDEEIGLGPPATYQNPSSVH…
		1	LLHGOLCM_02089	CDS	2169682	2171064	+	Nisin_biosynthesis_protein_NisC	nisC	1196323.ALKF01000185_gene4586	4.36e-189	541.0	COG4403@1|root,COG4403@2|Bacteria,1V13V@1239|Firmicutes,4HFSX@91061|Bacilli,26TU0@186822|Paenibacillaceae	91061|Bacilli	V	Lanthionine synthetase C-like protein	spaC1	-	-	ko:K20484	ko02020,ko02024,map02020,map02024	-	-	-	ko00000,ko00001	LANC_like	ATGAAAGCGGCAAGTGCGGTATCGACACAATGGATCCCCTTAAGTGGGGAAGTCAGGAAGCAAGTAGCACAAGTGTTGCAGGCGATTGTGCAGCGTTATAAGGATCCTGATCAAGTACGTGCCCAGATGAAGCAGGTTCCTGGGCAAGTGATTGAAGGAAAACAGGTAGCACGATGGTCAGACACAAGCTTCTCGGGTGGATTTACGGGTATTTGTGTATTAATGGGACAACTGGATCAGTTATATCCTGATAACGGTTGGGATATGGTAGGGCATAGTTACCTGCAAAAGATCCAACAGGTAATCGAACAGCAAGGTATTCATACTCTATCTCTATACAGTGGGTTAGCGGGTATTTTGCTAGGCGTTCGTGCTCTGTCACGAAAGAATACGCGCTAC…	MKAASAVSTQWIPLSGEVRKQVAQVLQAIVQRYKDPDQVRAQMKQVPGQVIEGKQVARWSDTSFSGGFTGICVLMGQLDQLYPDNGWDMVGHSYLQKIQQVIEQQGIHTLSLYSGLAGILLGVRALSRKNTRYQGMLDTLASWFEEAVLNYVEICKNQWEEGQLRISQYDTIEGLTGIARVVLAFSDRPQMKIIWQRIVEVFHIFCGEKDYQGHRIPAWHILSANQFLEHEKVQYPNGNFNLGLSHGISGPLAFLSLSQLQGMTTEAMRADLRRLTEWICRWRVSGEAGTLWPGRVAVEEVLQGELHPSSIRDPWDSWCYGVPGIARSIWLAGQAMHNQEWSAIGLQAYVDIENRIQTMGGLTASTLCHGIGGLLHMVQRMYSDTGHVKLGAIRDELVV…
		1	LLHGOLCM_02654	CDS	2768332	2810721	+	D-alanine--D-alanyl_carrier_protein_ligase	dltA_2	349520.PPE_02180	0.0	25382.0	COG1020@1|root,COG1020@2|Bacteria,1TPTH@1239|Firmicutes,4HAHU@91061|Bacilli,26Q93@186822|Paenibacillaceae	91061|Bacilli	Q	Non-ribosomal peptide synthetase modules and related proteins	fusAA	-	-	-	-	-	-	-	-	AMP-binding,AMP-binding_C,Condensation,PP-binding	ATGACACAACAAGATGTTCAATTGTTTTCCTTAAGCCAGCCACAGCAACGTATTTGGTATACGGAGCTTTTGTATCCTCATCGGAACACTTCAACCATTATTGCTACTGTAAAAATCAGAGGAACTGTTCGTATAGATGCATTACAACAAGCAATGAACCGGGTGATTGCCCAAAATGATTCCTTCCGCATCAAAATCACTGCTCAGGACGGAATCCCATATCAATATGTAGAGCCGTTTACAGAGGAAAGTATTGAAACGCTTCAAGTAACTCCGGAAGAAGCGAATGAATGGTTAAAACGCCATAATCCACAGCCGTTCTCATTGTTGAATTCGCAGCTGTACCGATTTGTTATTTTGCAGCTTGGGGTAGAAGAAACCTGGTTTAATTTTAAAATG…	MTQQDVQLFSLSQPQQRIWYTELLYPHRNTSTIIATVKIRGTVRIDALQQAMNRVIAQNDSFRIKITAQDGIPYQYVEPFTEESIETLQVTPEEANEWLKRHNPQPFSLLNSQLYRFVILQLGVEETWFNFKMHHIISDGVSMNQAINEITGHYMDIVHGTGQDAPIKGNPYLDFIQVEQSYEQSDRYQKDKAYWTEKFADLPETTGLKSYNPLTLSTAARRESFILEHELYRGVTAFCEEHKISIFTFFLAALYIYLHKVTGEQDLTVGTLYANRTSKKEKDTIGMFVSTVATRLMVEPESELLAFLQGVGKEQASILRHQRYPYNKIIQDLREQQSSLDIQRLFGASIQYRTLSFSRFDEAIQQVDNDFCGDTVNDFDIHMVEMLDDDRLVLYLDYR…
		1	LLHGOLCM_02655	CDS	2810894	2822131	+	Linear_gramicidin_synthase_subunit_D	lgrD_2	1052684.PPM_2182	0.0	6670.0	COG1020@1|root,COG1020@2|Bacteria,1TPTH@1239|Firmicutes,4HAHU@91061|Bacilli,26Q93@186822|Paenibacillaceae	91061|Bacilli	Q	Non-ribosomal peptide synthetase modules and related proteins	bacC	-	-	ko:K16122	ko01054,map01054	-	-	-	ko00000,ko00001,ko01008	AMP-binding,AMP-binding_C,Condensation,NAD_binding_4,PP-binding,Thioesterase	TTGAAAGCCTTATTTGAGAAGGAAAAAAATTACTGGAGTCATAAGCTGGAATCTGAGGATCATATCATCTGTTTGCCATATACCAATCGTCTGTCCAGGGATACAACTGCAACGAATTCTAACTGTCATACGCACACGTTTACATTTCCATTAGAAATTTCCCAAAGAATATCATCTATAACAGGTGGGGCTCCATGGGCTGTTTTTATGGTCCTACTTGCTGGAGTAGAAAGCTTATTGCATAAATACACAGGTGAGGAATGTGTGCTGCTGGGCATTCCAGTAGCCAAGTCTGGCAACGGTGCTACCAAGCCGATCAACCATCTGCTTCTATTAAAAAATACGCTAGATTCATCAACAACCTTCAAAACCTTGCTGTCTCAAATCAAAACCTCTGTC…	MKALFEKEKNYWSHKLESEDHIICLPYTNRLSRDTTATNSNCHTHTFTFPLEISQRISSITGGAPWAVFMVLLAGVESLLHKYTGEECVLLGIPVAKSGNGATKPINHLLLLKNTLDSSTTFKTLLSQIKTSVSEAIEHQNIPFWNYTEGLEIPRNENDKPLIHTTASLQNIHTSDFLNHVQSELDFQFQWENAAVSLNVTYSSDRYDQMTIKRFVEQLLRLYNVVLHQPELEICTAQVLSEQEVEQLVHTFNDTVVDYPSHTSIHEMFEMQAKQTPQQVAVVSGQDSLTYGELNEKANRLAHSLLKQGIRTEQTVGIVAERSIEMIVGMLAILKAGGVYVPIDSEYPDERVRYLLEDSGAEILLVQKIEHRPTEFKGMVLDLSDAAIYGTDDTDRYDP…
		1	LLHGOLCM_02751	CDS	2915603	2916865	+	Diaminobutyrate--2-oxoglutarate_transaminase	ectB	1052684.PPM_2269	8.76e-299	815.0	COG0160@1|root,COG0160@2|Bacteria,1TRUG@1239|Firmicutes,4HBUU@91061|Bacilli,26QMY@186822|Paenibacillaceae	91061|Bacilli	E	Belongs to the class-III pyridoxal-phosphate-dependent aminotransferase family	ectB	-	2.6.1.76	ko:K00836	ko00260,ko01100,ko01120,ko01210,ko01230,map00260,map01100,map01120,map01210,map01230	M00033	R06977	RC00006,RC00062	ko00000,ko00001,ko00002,ko01000,ko01007	Aminotran_3	ATGAATACTTTCGAAACACTGGAGTCCAATGTAAGATCTTACTGCAGAAGTTTTCCAGTTGTTTTCAACAAGGCGAAAAACGATGTATTGTACACGGAGACAGGGGAGGGCTATATTGACTTTTTTGCCGGTGCAGGGGCTCTAAACTACGGGCATAATAATGACTTTATGAAAAATCGGTTACTAGATTATCTAACCTCTGATCGGATCATGCATGGTCTGGATATGTACACCACGGCCAAGCAAGAGTTTATAGAGTCTTTTTCCGAGCGTATTCTCCAGCCTAAGGGCTTGAATTATAAGCTTCAATTTTGCGGACCGACAGGAACGAATGCGGTGGAAGCAGCACTGAAACTTGCGCGTAAAGTGAAAAAAAGAAACGGTATTTTTGCTTTTATG…	MNTFETLESNVRSYCRSFPVVFNKAKNDVLYTETGEGYIDFFAGAGALNYGHNNDFMKNRLLDYLTSDRIMHGLDMYTTAKQEFIESFSERILQPKGLNYKLQFCGPTGTNAVEAALKLARKVKKRNGIFAFMGAFHGMSLGSLSITSNTSMRESAGVPLNNVTFIPYNSTFNGMDTILYMEQLLTDTHSGVEKPAAIILETVQAEGGINIADNEWLRDLRQLCDDHDILLIVDDIQVGCGRVGSFFSFERAGIVPDMVVLSKSISGYGLPMSLLLLKPELDIWSPGEHNGTFRGNQLAFVGAKAALEFRDTVELEAQVKEKEAFVQQFLREHIQTMDPLIKIRGLGLIWGIDVTHLGEAFAKEVATLCFSKGLIIERAGRNDTVLKIMPALTITLENL…
		1	LLHGOLCM_02756	CDS	2921517	2922251	+	Linear_gramicidin_dehydrogenase_LgrE	lgrE_2	1052684.PPM_2274	1.5e-174	486.0	COG3208@1|root,COG3208@2|Bacteria,1V3KR@1239|Firmicutes,4HHC8@91061|Bacilli,26XR6@186822|Paenibacillaceae	91061|Bacilli	Q	thioesterase involved in non-ribosomal peptide biosynthesis	aveG	-	-	-	-	-	-	-	-	Thioesterase	ATGGCACCCATCACATTATTTTTCATCCCGTATGCAGGCGGATCGGCATCAGTTAGCTTCAAATGGAAAAAGCTGCTGCTTCCGCATATTAAACTTGTCCCTTTGGAATTAGCGGGCCGAGGTATTCGTTCTGGTGAACCGCTAAAGGATAGTATTGAGGAGATGAGCGAGGATCTGCTGCGCCAAATCAGCCAAGAGTTAGTCCCTGGTGATCCTTATGCTATATACGGTCACAGCATGGGAACAATGATTGCATTTGAGTTGTACTACAAGTTGTTGGCTGGAGGATATGGGGAGCCGGCTCATCTATTTGTTTCGGGTGGACGGGCACCACATATCCCAAGAAATCTCCCGTGGTTACATGATCTGCCCGCAGATCAGTTTAGAACGCATTTGCGA…	MAPITLFFIPYAGGSASVSFKWKKLLLPHIKLVPLELAGRGIRSGEPLKDSIEEMSEDLLRQISQELVPGDPYAIYGHSMGTMIAFELYYKLLAGGYGEPAHLFVSGGRAPHIPRNLPWLHDLPADQFRTHLRRYGQLSEAIFDNQELYDYFMPVLRADFKAVEMYKYMDKAAPLHCPITALTGLTDNTVALQDAEAWAQHTDQQFRVFTFEGGHFFIHDEVERITNIINESLELSTVTSRIQN
		1	LLHGOLCM_02811	CDS	2981510	2982748	-	Diaminobutyrate--2-oxoglutarate_aminotransferase	dat	1052684.PPM_2327	2.17e-304	829.0	COG0160@1|root,COG0160@2|Bacteria,1VT13@1239|Firmicutes,4HU6B@91061|Bacilli,26WAD@186822|Paenibacillaceae	91061|Bacilli	E	Belongs to the class-III pyridoxal-phosphate-dependent aminotransferase family	gabT	-	-	-	-	-	-	-	-	Aminotran_3	GTGCATACGTTAACCAAAGAACGTTTCAGATATGGTAAAGGCATTACTCTGATTGACGATTCGGGCAAGGAGTATTTGGATGGCGTATCCGGCACCTTCAACTTGTCGCTCGGTTATAACCACCCTCATGTCGTCGCAAAAGTACAGGAGCAGGTCGGCAACCTTGCTCACATGTCTTCGTCTTTTACAGAGCCTTATGTCGAAGAAGTGCTAGATCATCTAATCCAGTACGCCCCGAACGGTATCGACGCTGGGTGGATGAGGGATATTACCGGCTCCACAGCGAACGAATGTGCTGTGAAACTGGCCCAGAAATATACCGGAGCTACTGATATCATCAGCTTGCATCTGTCACATCATGGACAAACCCAATTCGCAACAGGCATTTCCGGCAATGCC…	MHTLTKERFRYGKGITLIDDSGKEYLDGVSGTFNLSLGYNHPHVVAKVQEQVGNLAHMSSSFTEPYVEEVLDHLIQYAPNGIDAGWMRDITGSTANECAVKLAQKYTGATDIISLHLSHHGQTQFATGISGNAFRRKNFPNSTAANSLHVPAPYCYRCPFNSSPDKCGHHCIDAISDAIEYASSGSVACMIIEPILGNGGNIIPPPGYFKRLRQLCDEHGMILIADEVQTGIGRTGYMFASELFDIQPDIITLAKGLGGIGVPVAAVLMQSRLDVLEKHEHSFTSGSNLISVTAAKSTLEVVTEPGFMEAVRSKGDLLGSLLTEMADKHDCIGEARGVGLMWGLEIVDEDDAPDAVKSNGIIDRAFEEQQLILRGSRYGYGNVVKVRPSLTATEDEIVE…
		1	LLHGOLCM_02843	CDS	3020468	3062794	+	D-alanine--D-alanyl_carrier_protein_ligase	dltA_3	1052684.PPM_2372	0.0	24438.0	COG1020@1|root,COG1020@2|Bacteria,1TPTH@1239|Firmicutes,4HAHU@91061|Bacilli,26Q93@186822|Paenibacillaceae	91061|Bacilli	Q	Non-ribosomal peptide synthetase modules and related proteins	fusAA	-	-	-	-	-	-	-	-	AMP-binding,AMP-binding_C,Condensation,PP-binding	ATGACTCAGCACGATGTTCAATTGTTTGCATTAAGCCAGCCACAGCAACGTATTTGGTACACGGAGCTTCTGAACCCTAATCGGAACACATCAACCATTATTGCTACTGTAAAAATCAGGGGAACTGTTCGTATAGATGCATTGCAGCAAGCAATGAACCGGGTGATTGCCCAAAACGATGCTTTCCGTATCAAAATCACTGCTCAGGATGGGATTCCATATCAATATGTAGAGCCGTTCGCTGCCCAAAGCATAGAAACCCTTGAGGTTACTCCGAAGGAAGCTGAGCTATGGGTGAGCCATCATAACGCCCAGCCGTTCCCTTTGCTGGATTCGCAGCTGTATCGGTTTGTTATCTTACAGCTGGGGGCAGAAGACACCTGGTTTAGTTTCAAGATG…	MTQHDVQLFALSQPQQRIWYTELLNPNRNTSTIIATVKIRGTVRIDALQQAMNRVIAQNDAFRIKITAQDGIPYQYVEPFAAQSIETLEVTPKEAELWVSHHNAQPFPLLDSQLYRFVILQLGAEDTWFSFKMHHIISDGATMEQAINEITGNYMNIVHGTGLDTPVPANSYLDFIQTEQSYEQSDRYQKDKTYWTEKFADLPVVTGLKSYNPHTLSTTARRENFILEQELHHGVKAFCEANNISIFTFFLAALYIYLHKITGEQDLTVGTLYANRTLKKEKNTMGMFVSTVATRLRVEPESELFAFLQGVGKEQASILRHQRYPYNKVIQDLREQQGGTDIHRLFGVTIQYRTLSFSRFDEAVQQVDTDFCGDTVNDFDIAMIDKLDDDKLVLQLDYR…
		1	LLHGOLCM_03031	CDS	3260523	3261725	-	Oleandomycin_glycosyltransferase	oleD_2	1121121.KB894330_gene1009	3.15e-262	721.0	COG1819@1|root,COG1819@2|Bacteria,1TSPC@1239|Firmicutes,4HB9I@91061|Bacilli,26QE1@186822|Paenibacillaceae	91061|Bacilli	CG	glycosyl	-	-	-	-	-	-	-	-	-	Glyco_transf_28,UDPGT	ATGGCGCGTGTTTTATTTATTAATGGTGGATCAGAGGGACATATCAATCCAACCATTGGAGTTGTGCAAGAGCTTATTTCGCGTGGAGAAGAGGTAGTGTACTTTTCTATTGAAGCTTTTAGGGAACGTATGGAGAGAACGGGGGCTTCAGTACGAACATTTGACGATCAAAAATTTATAAAAGCTTTTATCTCAGGTGGAAGAGATTATTTGCTGGAAAGAATCAACGGTCTTTTACTTACAGCAGATATCGTCATTCCGAGCGTTCTCGAACAGATCAAAGGAGAGCATTTTGATTACATCATCCATGATTCCATGTTTGGTTGTGGACGTTTGCTTGCTCAAATTCTTAAGCTTCCTGCAATCAACTCTTGTACTTCTTTTGCCCAGACAAAGGAA…	MARVLFINGGSEGHINPTIGVVQELISRGEEVVYFSIEAFRERMERTGASVRTFDDQKFIKAFISGGRDYLLERINGLLLTADIVIPSVLEQIKGEHFDYIIHDSMFGCGRLLAQILKLPAINSCTSFAQTKESFNHIMEQFSNHVPTDIVKPISEKFQNLTAMVKDKYGVEIHSPYEVFCNPAPLTIVYTTREFQPYGEAFDQTYKFVGPSISSRLTQENFDFTAIKGNNPIYISLGTVFNQAVDFYKLCFEAFGNTDHTIVMSIGKRTQISDLGEVPENFIVKNEVPQTDILQYTKLFITHGGMNSTHEGLYYGVPLIVIPQSADQPVIAGRVADVGAGIKLQMESLTAHQLREAAEHVLSRPSFKKAVAHIRESFRKTGGYHQAVDEIFTFKSQYHI
		1	LLHGOLCM_03065	CDS	3304368	3307811	-	D-alanine--D-alanyl_carrier_protein_ligase	dltA_4	1052684.PPM_2508	0.0	2050.0	COG1020@1|root,COG1020@2|Bacteria,1TPTH@1239|Firmicutes,4HAHU@91061|Bacilli,26UJD@186822|Paenibacillaceae	91061|Bacilli	Q	Non-ribosomal peptide synthetase modules and related proteins	nrpS1	-	-	-	-	-	-	-	-	AMP-binding,AMP-binding_C,Condensation,PP-binding	ATGAAGTCAAGTATGTTACACGGTATGTTAGCGGATTACCCGCGGGAGAAAACGATTCATCAATTGTTTGAAGAGCAGGTTGAGCGCACACCGGATCACGTAGCGGTCGTATTTGGGGACAAGCACTTGACGTATGCTGATCTGAACACACAGGCCAATCAGCTTGCACATGTTTTGCGGAACAAAGGTGTAGATAAAGATAGGCCCGTCGGAATCATGGGCGATTGCTCATTAGAAATGATCATCGGGATATTCGGAATATTAAAAGCAGGGGGAGCCTATGTGCCGATTGATCCGCAATATCCAGAGGAACGTATACGCTATATGCTAACGGATTCTGGAGCAACCCTCCTGCTGACCCAGCTTCCAATCCCCAACTCAATGGAGCTCCACAATCTT…	MKSSMLHGMLADYPREKTIHQLFEEQVERTPDHVAVVFGDKHLTYADLNTQANQLAHVLRNKGVDKDRPVGIMGDCSLEMIIGIFGILKAGGAYVPIDPQYPEERIRYMLTDSGATLLLTQLPIPNSMELHNLALDLTDKRNYGKETGNLTSNQSSDALACIMYTSGSTGEPKGTLTMHYNITRVVKKTNYIHFSTKDRILQVSSFSFDGSTFGIYGALLNGGTLVLSTQDQTVNARELSNILRTQQITKCFVTTALFNALVDIDPSCFATIETLLFGGEKASVSHVRKAFAYLGPGRLIHVYGPTESTIFATYYPINHLDDNANSVPIGKPISNTKVYILDQEQHPLPQGVAGELYIAGDGLVKGYLNQPELTAERFIQSSWVPGGRLYRTGDWVQEQ…
		1	LLHGOLCM_03365	CDS	3628573	3629667	-	3-dehydroquinate_synthase	aroB	1052684.PPM_2932	9.98e-247	679.0	COG0337@1|root,COG0337@2|Bacteria,1TPKZ@1239|Firmicutes,4HAKN@91061|Bacilli,26RN4@186822|Paenibacillaceae	91061|Bacilli	E	Catalyzes the conversion of 3-deoxy-D-arabino- heptulosonate 7-phosphate (DAHP) to dehydroquinate (DHQ)	aroB	-	4.2.3.4	ko:K01735	ko00400,ko01100,ko01110,ko01130,ko01230,map00400,map01100,map01110,map01130,map01230	M00022	R03083	RC00847	ko00000,ko00001,ko00002,ko01000	DHQ_synthase	ATGAGTACGCTGACGGTACAACTCGGCGAACGTTCTTATCCTATTCATATCGGACGTGGGTTGTTGCATCAAGCCGGAGAGTCGTTAAAGGAACGAGGAATTGCCCAAAAAAGCCCATTGTTGATTGTTTCAGACGAAAATGCAGCGGGATTCTACCTGGCAACATTGGAGAACAATCTTCAAGAGTCGGGATACAAAACGGTATCATTTGTCGTTAAGCCAGGAGAAACATCCAAGTCGCTTGCTGTATTTGAGCAGGGGATAACAGCAGCCATTGAGGGCGGTCTGGATCGCAATTCAGCCGTTATCGCTCTTGGTGGTGGTGTGGTGGGTGATTTAGCTGGATTTGTGGCTGCTTCTTTTATGAGAGGCATCAAATTCGTACAGGTTCCAACGACA…	MSTLTVQLGERSYPIHIGRGLLHQAGESLKERGIAQKSPLLIVSDENAAGFYLATLENNLQESGYKTVSFVVKPGETSKSLAVFEQGITAAIEGGLDRNSAVIALGGGVVGDLAGFVAASFMRGIKFVQVPTTILAHDSSVGGKVGINHPLAKNMIGAFHQPELVLYDVDTLSTLPPREVSAGLAEMIKHGLIWAADFAQWCHEHATDLLALDAAALEYGLEKGCSIKAEVVSRDERENDVRAILNLGHTIGHAIEAIAGYGEFLHGEAISIGMVGSALLGVKLGADPSLVDDTKEMLSSLRLPTSLPSHLETDRLLEAMMHDKKFKEGSITFVVPRSIGRVEVVKDISVSYIREVIEQLKKEA
		1	LLHGOLCM_03468	CDS	3719919	3720725	-	Stage_0_sporulation_protein_A	spo0A	1052684.PPM_3021	1.33e-182	509.0	COG0745@1|root,COG0745@2|Bacteria,1TPF7@1239|Firmicutes,4HA1M@91061|Bacilli,26QYI@186822|Paenibacillaceae	91061|Bacilli	KT	May play the central regulatory role in sporulation. It may be an element of the effector pathway responsible for the activation of sporulation genes in response to nutritional stress. Spo0A may act in concert with spo0H (a sigma factor) to control the expression of some genes that are critical to the sporulation process	spo0A	GO:0000003,GO:0000156,GO:0000160,GO:0000910,GO:0003674,GO:0006355,GO:0007049,GO:0007154,GO:0007165,GO:0008150,GO:0008356,GO:0009889,GO:0009987,GO:0010468,GO:0010556,GO:0016043,GO:0019219,GO:0019222,GO:0019954,GO:0022402,GO:0022603,GO:0022607,GO:0023052,GO:0030436,GO:0031323,GO:0031326,GO:0032502,GO:0032506,GO:0035556,GO:0042173,GO:0042710,GO:0043934,GO:0043937,GO:0043938,GO:0044010,GO:0044085,GO:…	-	ko:K07699	ko02020,ko02024,map02020,map02024	M00485	-	-	ko00000,ko00001,ko00002,ko02022	Response_reg,Spo0A_C	TTGCAAAAAATTGAGGTATTGTTGGCTGATGACAACCGGGAATTTACGAATTTGCTTGCTGAATATATTTCCGATCAGGAGGATATGGAAGTTACAGGAATCGCCTTCAACGGCGAAGAAGTGCTCCAACGCATCGCAGAATCCCGCAACATACCTGATGTGCTTATTTTAGATATTATTATGCCTCATCTGGATGGTCTCGGTGTATTGGAGCGTTTGAGAGAAATGAACCTGACTCCACAACCGAAAATCATTATGCTGACTGCATTCGGTCAAGAAAATATTACACAGAGGGCCGTTCAGCTCGGGGCATCTTATTATATTTTGAAGCCGTTTGACATGGAAGTGCTCGCTAACCGTATACGCCAATTGGTAGGACCGCAATTAGTCAGCAACAGC…	MQKIEVLLADDNREFTNLLAEYISDQEDMEVTGIAFNGEEVLQRIAESRNIPDVLILDIIMPHLDGLGVLERLREMNLTPQPKIIMLTAFGQENITQRAVQLGASYYILKPFDMEVLANRIRQLVGPQLVSNSPVTVSSMRSSNVVPMGKTKNLDASITAIIHEIGVPAHIKGYQYLREAITMVYNNIEILGAITKTLYPAIAEKFKTTASRVERAIRHAIEVAWTRGNIDSISHLFGYTINISKSKPTNSEFIAMVADKLRIENKVS
		1	LLHGOLCM_03893	CDS	4160000	4160713	+	Expansin-YoaJ	yoaJ	1052684.PPM_3470	9.42e-170	474.0	COG4305@1|root,COG4305@2|Bacteria,1UYVA@1239|Firmicutes,4HTET@91061|Bacilli,26QT3@186822|Paenibacillaceae	91061|Bacilli	G	Endoglucanase C-terminal domain subunit and related proteins	yoaJ	-	-	ko:K20628	-	-	-	-	ko00000	DPBB_1,Pollen_allerg_1	TTGCGAGAAAAATCTCTGTTCCGAAAGTTCAAAACGATCGGTCTGACATCGTTGCTAAGTGTCGTATTGTTCGCCCTGCCTGCTTCGGCTGCTTGGAATGATACTTACACGGGGTACGCCACATATACAGGATCAGGTTACTCTGGAGGAGCATTACTACTTGATCCCATCCCTTCTGATGCCAAAATCACAGCGCTCAACCCCACACAACTGAATTATAACGGAATTAAAGCTGCATTGGCCGGAGCCTATTTGGAAGTTCAAGGCCCCAAAGGAAAAACAACTGTATATGTAACCGATTTATACCCTGAGGGTCCAAGTGGTGCGCTCGACCTGTCTCCGAATGCCTTCAATCTGATTGGTGATCAGAAGGATGGAAAAATCAATATTTCATGGAAA…	MREKSLFRKFKTIGLTSLLSVVLFALPASAAWNDTYTGYATYTGSGYSGGALLLDPIPSDAKITALNPTQLNYNGIKAALAGAYLEVQGPKGKTTVYVTDLYPEGPSGALDLSPNAFNLIGDQKDGKINISWKVVKAPVSGNVSYRIKEGSSQWWAAIQVRNHKYPVLKMEVQQNGQWLNLEKQDYNHFLGTNLGKQPLKIRMTDIRGVVLNDTIPALAENGTGQAYIVKGNVQFPD
		1	LLHGOLCM_04259	CDS	4562581	4563168	-	hypothetical_protein	-	1052684.PPM_3904	2.16e-127	363.0	2BIZ6@1|root,32D7K@2|Bacteria,1V9VG@1239|Firmicutes,4HK12@91061|Bacilli,26WV6@186822|Paenibacillaceae	91061|Bacilli	S	Non-ribosomal peptide synthetase module	-	-	-	-	-	-	-	-	-	-	ATGGCGCAGCGATTAGCCACAGAGTATGTAAAAACCACTTTGACCTTGTCAGAAAACCAAATGGACGAATTTTTGCAGGCAGTGGATGATCCCCAAGTGCATTATCATATTAAAGTTCTGGATCACGGGAGACAGGAAATCGTTCTGGAGCATATTGCAGGTGAGGAAGTTCATTTGTTTTTTGAAGCCAAAGAGGGAGCGTTTGTCTGTGAATTGACTTGCCGCTTAGTTCATCCCCAGCTGACCCTGTTTATACGCCAACTATTTGTTCGCTTTAAGGGTGAAGGTATTGTTTATCGAATGTATCAAGGATTCACTATGGTGTATTTTTATAATGAAGGTGCAGTTCGCAAAATTATAGAAAAGAATGCGGAAGGCTCCAGACTGGTGTTTGAATAT…	MAQRLATEYVKTTLTLSENQMDEFLQAVDDPQVHYHIKVLDHGRQEIVLEHIAGEEVHLFFEAKEGAFVCELTCRLVHPQLTLFIRQLFVRFKGEGIVYRMYQGFTMVYFYNEGAVRKIIEKNAEGSRLVFEYRNTVQELQHLFQHQDVENEISDVYNLINSLLDERNLARTFSELEQIDHKLRESCSKLFALEA
		1	LLHGOLCM_04407	CDS	4710774	4712516	+	Bacillolysin	npr	1052684.PPM_4046	0.0	1069.0	COG3227@1|root,COG3227@2|Bacteria,1TP08@1239|Firmicutes,4H9S6@91061|Bacilli,26R4P@186822|Paenibacillaceae	91061|Bacilli	E	Thermolysin metallopeptidase, alpha-helical domain	nprB	GO:0005575,GO:0005576	3.4.24.28	ko:K01400,ko:K08777	ko02024,map02024	-	-	-	ko00000,ko00001,ko01000,ko01002	FTP,PepSY,Peptidase_M4,Peptidase_M4_C	ATGTTGTTGGGGTCTGTAGCGTCTGGTGCATCAGCGGAGAGTTCCGTTTCGGGGCCAGCTCAGCTTACACCAACCTTTCATGCCGAGCAATGGAAAGCCCCTTCCTCAGTATCAGGGGACGACATTGTATGGAGTTATTTGAATCGGCAAAAGAAAACGTTGCTGGGTGAGGACAAATCCAGTGTACGTGAACAATTTCGAATTGTTGATCGCACAAGCGACAAGTCCGGTGTGAGCCATTATCGGCTGAAGCAGTATGTAAACGGGATTCCCGTATATGGAGCTGAACAGACTATTCATGTAGGCAAATCTGGTGAGGTCACCTCTTACTTAGGAGCCGTGGTGACTGAGGATCAGCAGGCTGAAGCTACACAAGGTGCAACTCCAAAAATCAGCGCT…	MLLGSVASGASAESSVSGPAQLTPTFHAEQWKAPSSVSGDDIVWSYLNRQKKTLLGEDKSSVREQFRIVDRTSDKSGVSHYRLKQYVNGIPVYGAEQTIHVGKSGEVTSYLGAVVTEDQQAEATQGATPKISASEAVYTAYKEAAARIEALPTSDDTLSKNAEEQTSVSKDTYSEAANNVNKISIDKDEQSLDKASALKDSKIEAVEAEKSSIAKIANLQPEVDPKAELYYYPKGDDLQLVYVTEVNVLEPAPLRTRYIIDANDGSIVFQYDIIKEATGTGKGVLGDTKSFTTTASGSSYQLKDTTRGNGIVTYTASNRQSIPGTLLTDADNVWNDPAGVDAHAYAAKTYDYYKSKFGRNSIDGRGLQLRSTVHYGSRYNNAFWNGSQMTYGDGDGSTF…
		1	LLHGOLCM_04790	CDS	5103947	5104666	-	hypothetical_protein	-	218284.CCDN010000001_gene1426	5.15e-76	237.0	COG2761@1|root,COG2761@2|Bacteria,1TZ1N@1239|Firmicutes,4HEBF@91061|Bacilli,1ZD4M@1386|Bacillus	91061|Bacilli	Q	dithiol-disulfide isomerase involved in polyketide biosynthesis	frnE	-	5.3.4.1	ko:K01829	-	-	-	-	ko00000,ko01000	DSBA	ATGAAAGTAGAGATTTGGTCGGACATTGGCTGCCCATTTTGTTATATCGGAAAACAGCGTTTCGAGGACGGGCTGGGACGGTTTGCATCCAAAGATAAAGTGAATGTGGAGTACCGGAGCTTCCAGCTAGATCCTTATGCCGAGAAATACCCAGCTTACGATGTACACGACTTGTATGTTTCAAAGCATGGTGGCAGCAGAGAAGAAGCCAAGGCCTTGCATAAACAATTTGCCCAACAAGCGAAGGGTGATGGAGTGAATTTTCAATTTGACCGAATAATCCCTACTAATTCGCTCGATGCGCATCGATTGATCAAGTTTGCGGGTACCTATGGCAAGAGTGCGGAAGTGTTGGAGCTTCTGTATAAAGCATATTTCACAGATTCCAAGCATATCGGC…	MKVEIWSDIGCPFCYIGKQRFEDGLGRFASKDKVNVEYRSFQLDPYAEKYPAYDVHDLYVSKHGGSREEAKALHKQFAQQAKGDGVNFQFDRIIPTNSLDAHRLIKFAGTYGKSAEVLELLYKAYFTDSKHIGDADTLADIAAEAGMDRERTLNVLESTQYVDEVRADGHEASSLGVTGVPLFVINRKYAISGAQSSEVFLEALQKVWDEEHPLMTLDTTLNQESGNVCEDGYCTPKNS
		1	LLHGOLCM_04910	CDS	5207806	5209884	-	Elongation_factor_G	fusA	1052684.PPM_4457	0.0	1348.0	COG0480@1|root,COG0480@2|Bacteria,1TPF9@1239|Firmicutes,4HAB8@91061|Bacilli,26RH1@186822|Paenibacillaceae	91061|Bacilli	J	Catalyzes the GTP-dependent ribosomal translocation step during translation elongation. During this step, the ribosome changes from the pre-translocational (PRE) to the post- translocational (POST) state as the newly formed A-site-bound peptidyl-tRNA and P-site-bound deacylated tRNA move to the P and E sites, respectively. Catalyzes the coordinated movement of the two tRNA molecules, the mRNA and…	fusA	-	-	ko:K02355	-	-	-	-	ko00000,ko03012,ko03029	EFG_C,EFG_II,EFG_IV,GTP_EFTU,GTP_EFTU_D2	ATGGCAAGAGAGTTCTCCTTGAAAAATACACGTAATATCGGGATCATGGCTCATATTGACGCGGGTAAAACCACAACAACAGAGCGGATCTTGTTCTACACAGGCCGTACGCACAAAATCGGTGAAGTTCACGAAGGTGCTGCAACAATGGACTGGATGGAGCAAGAACAAGAGCGCGGAATCACGATTACTTCCGCTGCGACGACCGCTGCCTGGAAAGGTCACCGCGTCAATATCATCGACACCCCGGGGCACGTTGACTTCACTGTTGAAGTTGAACGTTCCCTTCGTGTATTGGACGGAGCAGTTGGTGTTTTCAGTGCGAAAGAAGGCGTTGAGCCTCAGTCTGAAACTGTATGGAGACAGGCTGATCGCTATGGCGTTCCACGTATCGCATAT…	MAREFSLKNTRNIGIMAHIDAGKTTTTERILFYTGRTHKIGEVHEGAATMDWMEQEQERGITITSAATTAAWKGHRVNIIDTPGHVDFTVEVERSLRVLDGAVGVFSAKEGVEPQSETVWRQADRYGVPRIAYVNKMDIIGADFLNVVADMRDRLQANAVAIQLPIGAENDFLGIIDIVGQKAYMYKDDLGQNIEETEIPAEYKDKVEELRNELIEKVAELDEDLTMKYLEGEEITVEEIKAALRKGVVEVKIFPVICGSSYRNKGVQLMLDAVVDYLPAPIDVPSIQGHLEDGTEVERHSSDEEPFSALAFKIMTDPYVGKLTFFRVYSGVLQSGSYVLNATKGKRERIGRILQMHANSRQEITEVYSGDIAAAVGLKDTGTGDTLCDEKNPVILESM…
		1	LLHGOLCM_04930	CDS	5230335	5230811	-	2-C-methyl-D-erythritol_2,4-cyclodiphosphate_synthase	ispF	1052684.PPM_4478	2.58e-110	317.0	COG0245@1|root,COG0245@2|Bacteria,1V3P0@1239|Firmicutes,4HG1X@91061|Bacilli,26SGF@186822|Paenibacillaceae	91061|Bacilli	I	Involved in the biosynthesis of isopentenyl diphosphate (IPP) and dimethylallyl diphosphate (DMAPP), two major building blocks of isoprenoid compounds. Catalyzes the conversion of 4- diphosphocytidyl-2-C-methyl-D-erythritol 2-phosphate (CDP-ME2P) to 2-C-methyl-D-erythritol 2,4-cyclodiphosphate (ME-CPP) with a corresponding release of cytidine 5-monophosphate (CMP)	ispF	-	2.7.7.60,4.6.1.12	ko:K01770,ko:K12506	ko00900,ko01100,ko01110,ko01130,map00900,map01100,map01110,map01130	M00096	R05633,R05637	RC00002,RC01440	ko00000,ko00001,ko00002,ko01000	YgbB	ATGATCAGAGTGGGGCAAGGTTTTGACGTCCACCAGCTGGTGGAAGGAAGGCCATGCATCATCGGAGGCGTACATATTCCGTATGAAAAAGGTTTGCTGGGCCATTCCGATGCAGACGTGCTGCTGCATGCCATTAGCGATGCCATCCTGGGCGCACTTGGCTTGGGAGACATCGGAAAGCATTTTCCGGATAACGACCCTGAATTTAAGGACGCGGATAGCCTGAAGCTACTGGAGCATGTGTGGGGGCTGGCTAAAGAGCGGGGATACCGCTTGGGCAATATCGATTCTACGATCATTGCGCAGAAGCCCAAGATGATTTCATACATCCCGCAGATGAATGAAATTATCGCCCGAGTGCTGGAAGCAGAGGAGTCGTCCCAGGTAAATGTCAAGGCG…	MIRVGQGFDVHQLVEGRPCIIGGVHIPYEKGLLGHSDADVLLHAISDAILGALGLGDIGKHFPDNDPEFKDADSLKLLEHVWGLAKERGYRLGNIDSTIIAQKPKMISYIPQMNEIIARVLEAEESSQVNVKATTTEQLGFTGRGEGIAAQSVVCLIK
	CRISPR-associated genes	1	LLHGOLCM_02299	CDS	2380366	2381064	+	Ribonuclease_3	rnc	349520.PPE_01852	1.75e-158	445.0	COG0571@1|root,COG0571@2|Bacteria,1TPGC@1239|Firmicutes,4HAWU@91061|Bacilli,26S9I@186822|Paenibacillaceae	91061|Bacilli	J	Digests double-stranded RNA. Involved in the processing of primary rRNA transcript to yield the immediate precursors to the large and small rRNAs (23S and 16S). Processes some mRNAs, and tRNAs when they are encoded in the rRNA operon. Processes pre- crRNA and tracrRNA of type II CRISPR loci if present in the organism	rnc	GO:0003674,GO:0003676,GO:0003723,GO:0003725,GO:0003824,GO:0004518,GO:0004519,GO:0004521,GO:0004525,GO:0004540,GO:0005488,GO:0006139,GO:0006396,GO:0006725,GO:0006807,GO:0008150,GO:0008152,GO:0009987,GO:0010467,GO:0016070,GO:0016787,GO:0016788,GO:0016891,GO:0016893,GO:0032296,GO:0034641,GO:0043170,GO:0044237,GO:0044238,GO:0046483,GO:0071704,GO:0090304,GO:0090305,GO:0090501,GO:0090502,GO:0097159,GO:…	3.1.26.3	ko:K03685	ko03008,ko05205,map03008,map05205	-	-	-	ko00000,ko00001,ko01000,ko03009,ko03019,ko03036	Ribonucleas_3_3,dsrm	TTGAGTGGAGACTTGAAGCAATTACAGCAGAAACTTCATATTCAATTCAACAATCGGCAGCTTCTGAAGCAGGCCTTTACGCACGCTTCCTACGTAAACGAACATCGATTCAGTCAGCATGCAGATAATGAGCGTTTGGAATTTTTGGGTGACGCTGTTCTGGAACTGACGGTGTCTGAGCAATTGTACAATCAGTATCCTAACCGGCCCGAAGGCGAACTAACCAAGTTGCGTGCAGCTATTGTCTGTGAGCCTTCTTTGGTGAAGTTTGCTGTCGGGCTTGAGTTCGGGCAGTATGTACTGCTTGGAAAAGGTGAAGAGCTGACAGGCGGACGTACTCGTCCGGCTCTGTTGGCTGATGTGTTCGAGGCGTTCGTAGGCGCGCTTTATTTGGATCAA…	MSGDLKQLQQKLHIQFNNRQLLKQAFTHASYVNEHRFSQHADNERLEFLGDAVLELTVSEQLYNQYPNRPEGELTKLRAAIVCEPSLVKFAVGLEFGQYVLLGKGEELTGGRTRPALLADVFEAFVGALYLDQGLEAVRSFLERYIFPQIVLNGKLQMSDFKTELQELTQHHNMGMLEYKIVEERGPAHEREFVAEVYMDSERLGAGTGRSKKEAEQQAAAVALNRLKLAET
		1	LLHGOLCM_02453	CDS	2543177	2543893	+	CRISPR_pre-crRNA_endoribonuclease_Cas5d	cas5d	1087481.AGFX01000012_gene3336	9.77e-155	436.0	2DBAF@1|root,2Z82V@2|Bacteria,1TPSR@1239|Firmicutes,4HCZQ@91061|Bacilli,26S2P@186822|Paenibacillaceae	91061|Bacilli	S	CRISPR-associated protein	cas5	-	-	ko:K19119	-	-	-	-	ko00000,ko02048	Cas_Cas5d	TTGAGAAATGCGATCGAATTTAAAGTTTATGGCGACTATGCCCTGTTCACAGATCCACTAACCAAACTTGGTGGTGAGAAATTAACTTATAGTGTTCCAACATATCAGGCATTAAAGGGAATTGTCGAAAGTATTTATTGGAAACCCACAATAATGATGGTTGTAGACAAAGTTCGTGTTCTACATGCCATCCGGATGGAATCCAAAGGTGTTCGTCCCATCGAGTATGGCGGCGGTAATACGCTTGCTAATTATACTTATCTGAAAGATCCCTGTTACGAGGTTCAGGCTCATTTTGAATTTAATCCGCATCGTCCTGAGATGGAATATGATCGTAATGAGAACAAGCATCATAATATTCTCAAGCGCTCATTACTTGCTGGAGGGCGCAGAGATATT…	MRNAIEFKVYGDYALFTDPLTKLGGEKLTYSVPTYQALKGIVESIYWKPTIMMVVDKVRVLHAIRMESKGVRPIEYGGGNTLANYTYLKDPCYEVQAHFEFNPHRPEMEYDRNENKHHNILKRSLLAGGRRDIFLGTRECQAYVEPCEFGIKAGFYDNYGDIHLGNMVHGINYPDETGRNQMEVRLWNPVMKDGVIEFIRPEECTQVRTITNMQSKQFDKNNVQSADELLAQWEEWGN
		1	LLHGOLCM_02454	CDS	2543894	2545840	+	hypothetical_protein	-	1087481.AGFX01000012_gene3335	0.0	1065.0	COG5632@1|root,COG5632@2|Bacteria,1TR9V@1239|Firmicutes,4HDQB@91061|Bacilli,26UPB@186822|Paenibacillaceae	91061|Bacilli	M	CRISPR-associated protein (Cas_Csd1)	csd1	-	-	ko:K19117	-	-	-	-	ko00000,ko02048	Cas_Csd1	ATGAGCTGGTTGTTAAATTTATATGAAACGTATGAATCTAATCTTGATCGTGTGGGTGTGATTGAGAAGAAACATAATGATCGTGAATATACACTGTTGCCTATCTCCCACACGACCCAAAATGCGCAGATCGAAGTTGAAGTTACAGAACAAGGTGATTTTCATTCAGCCAGGATATTGGATAAAACTGAGTTTAGTACATTGATTCCCTCTACAGAAAAATCTTCCAGTCGGGCTGGTTCTGTCATATCCCCCTATCCGCTCCATGATAAATTAAGTTATGTTGCCGGAGATTTTGTAGCATATGGTGGAAAAATAAAAAAAGAAGAGCCATTTGCTGCTTATATTCAGCAGTTAGAAGGTTGGGCTACCTCAGATTATGCTACTTCTAAGGTGAAA…	MSWLLNLYETYESNLDRVGVIEKKHNDREYTLLPISHTTQNAQIEVEVTEQGDFHSARILDKTEFSTLIPSTEKSSSRAGSVISPYPLHDKLSYVAGDFVAYGGKIKKEEPFAAYIQQLEGWATSDYATSKVKSIYRYLSKRRLIKDLVDKSILYLDEDQKLIRTWDKKYEPLHGEKPPIFTAVPGEQESVFIRFNVYSPDKALEKVWEDKEMFDSFVGYYSQLLGEEAICYVTGKQLPSTDKHANKIRNSGDKAKLISANDTSGFTFRGRFAHSHEAASISYEVSQKAHNALKWLINRQGKIIEQRVFLVWGNDEPSILNFTENDNIFAMGLPAKAKEIKSHTNEEFAFEFAKALTGYANTLAVKSSSKAKVNILVLDSATTGRMAVIYYRNLDKKLY…
		1	LLHGOLCM_02455	CDS	2545883	2546758	+	hypothetical_protein	-	1087481.AGFX01000012_gene3334	6.48e-188	524.0	COG3649@1|root,COG3649@2|Bacteria,1TQZ8@1239|Firmicutes,4H9KH@91061|Bacilli,26TU7@186822|Paenibacillaceae	91061|Bacilli	L	CRISPR-associated protein	csd2	-	-	ko:K19115,ko:K19118	-	-	-	-	ko00000,ko02048	Cas_Cas7	ATGTCCGTGTTGGATCATAAAATTGATTTTGCAGTTGTATTGTCGGTTACTAGAGCAAATCCCAATGGCGATCCCCTAAATGGAAATCGTCCACGGCAAAATTACGATGGATATGGCGAAATCTCAGATGTGGCTCTAAAACGCAAAATAAGAAACCGTCTGCAAGATATGGGAGAGTCTATTTTTGTCCAATCTAACGATCGGAAATCGGATGATTTTAATAGTCTGAGAGAACGTGCAGATGCCAATCCGGAATTGGAAAAATTTTTTAAGGGCAAGGAATTCTCAAGTGAAGAATTTGCTAGAATCGCCTGCCGTGAATGGATTGATGTCCGTAGTTTTGGTCAGGTGTTCGCATTCAAAGCTGCGGGTAAAGGAGCCGGAGTTTCTGTAGGGGTA…	MSVLDHKIDFAVVLSVTRANPNGDPLNGNRPRQNYDGYGEISDVALKRKIRNRLQDMGESIFVQSNDRKSDDFNSLRERADANPELEKFFKGKEFSSEEFARIACREWIDVRSFGQVFAFKAAGKGAGVSVGVRGPVSIHTATSIDPIDITSMQITKSVNSEPGKERGSDTMGMKHRVDFGVYLFKGSINTQLAEKTGFTNDDAGKIKDALISLFENDVSSARPDGSMEVHKVYWWEHSSKLGQYSSAKVHRSLQVISKENVDESDKSFDTHYKCILTPLEGLKVQEYAGL
		1	LLHGOLCM_02457	CDS	2547401	2548432	+	CRISPR-associated_endonuclease_Cas1	cas1	1087481.AGFX01000012_gene3332	2.33e-239	659.0	COG1518@1|root,COG1518@2|Bacteria,1TQWG@1239|Firmicutes,4H9SJ@91061|Bacilli,26TEY@186822|Paenibacillaceae	91061|Bacilli	L	CRISPR (clustered regularly interspaced short palindromic repeat), is an adaptive immune system that provides protection against mobile genetic elements (viruses, transposable elements and conjugative plasmids). CRISPR clusters contain spacers, sequences complementary to antecedent mobile elements, and target invading nucleic acids. CRISPR clusters are transcribed and processed into CRISPR RNA (c…	cas1	-	-	ko:K15342	-	-	-	-	ko00000,ko02048,ko03400	Cas_Cas1	ATGAAAAAATTACTGAACACGTTGTTTGTGACCATGCCGGATACGTACTTGTCACTGGATGGGGAGAATATCGTGGTCAAGCAAGAAGAGTCCATTCTCGCACGGTATCCCTTGCACAATTTGGAGGCGGTCTGCACTTTTGGCTACGCAGGTGTTAGTCCAGGCCTCATGGGAGCTTGTGCCACACGCAACATAGATCTAACCTTTATGACGCGAAGCGGTCGTTTCCTGGCACGAGTTACCGGGGAAAGTAGGGGAAATGTAGTGCTGAGAAAAGAACAGTACCGCATTTCCGATGATGATAGAAGAAGCGCTCTTGTCGCTAGAAATATGATTATAGGCAAAATATATAACCATAAATGGATTTTGGAACGGGCAACGAGAGACTATCCACTTCGT…	MKKLLNTLFVTMPDTYLSLDGENIVVKQEESILARYPLHNLEAVCTFGYAGVSPGLMGACATRNIDLTFMTRSGRFLARVTGESRGNVVLRKEQYRISDDDRRSALVARNMIIGKIYNHKWILERATRDYPLRIDTERMKKVTASLTEIMKQVREVEELDILRGLEGTAAVQYNSVWDDLILQQKDDFYFHGRHKRPPLDNVNALLSFAYTLLSNDMKSALETVGLDAYVGFLHRDRPGRASLALDVMEELRGVYADRFVLTLINKKLIHGKGFYKKENGAVMMDDDTRKIVLKAWQERKQEKIIHPYLNEKISWGLVPYSQALLLARYIRGDLDEYPPFLWK
		1	LLHGOLCM_02458	CDS	2548443	2548733	+	CRISPR-associated_endonuclease_Cas2	cas2	985665.HPL003_18770	6.57e-61	187.0	COG1343@1|root,COG1343@2|Bacteria,1VAV3@1239|Firmicutes,4HX87@91061|Bacilli,275S3@186822|Paenibacillaceae	91061|Bacilli	L	CRISPR (clustered regularly interspaced short palindromic repeat), is an adaptive immune system that provides protection against mobile genetic elements (viruses, transposable elements and conjugative plasmids). CRISPR clusters contain sequences complementary to antecedent mobile elements and target invading nucleic acids. CRISPR clusters are transcribed and processed into CRISPR RNA (crRNA). Fun…	cas2	-	-	ko:K09951	-	-	-	-	ko00000,ko02048	CRISPR_Cas2	TTGCTCATTTTGATTACGTATGATGTAAGCACGGTAGACAGAGAAGGCAGAAAAAGACTGGCAAAAGTTGCGAAAAAGTGTGTAGATCACGGACAAAGGGTGCAAAATTCTGTGTTTGAATGTATCTTAGACTCAACCCAGTTCCGCCGCTTAAAATATGAACTCGAAGAATTGATAGACAAAACGAAAGACAGTTTGCGCTTCTACAACTTAGGAGATAACTATAAAAAGAAAGTAGAGCATATAGGGGCTAAGGATGCTTACGATATGGAAAGTCCATTGATTTTATAA	MLILITYDVSTVDREGRKRLAKVAKKCVDHGQRVQNSVFECILDSTQFRRLKYELEELIDKTKDSLRFYNLGDNYKKKVEHIGAKDAYDMESPLIL
		1	LLHGOLCM_02456	CDS	2546745	2547404	+	hypothetical_protein	-	1087481.AGFX01000012_gene3333	1.15e-152	429.0	COG1468@1|root,COG1468@2|Bacteria,1TT4D@1239|Firmicutes,4HEH3@91061|Bacilli,26W5N@186822|Paenibacillaceae	91061|Bacilli	L	Domain of unknown function DUF83	cas4	-	3.1.12.1	ko:K07464	-	-	-	-	ko00000,ko01000,ko02048	Cas_Cas4	ATGCAGGGCTATAACGAAGAAGATTATTTGCTGCTATCCGGTTTACAGCATTTTAATTTTTGTAGAAGACAGTGGGCGCTTATTCACATTGAGCAGCAATGGGAAGAAAACGTGCGCACGATTGAAGGGAATCATTTACACAGGAAAGCCGATCAGCCCATGATTCGTGAAAAAAGAGGGGATAAGCTCATCGTACGCGCATTACCTATACATTCCAGAGAGCTTGGGATTACAGGTATCTGTGACGTAGTAGAGTTTATAAGTGATCCTCATGGCGTTCCACTTGCAGGGGAGGAAGGAACATACCTTCCTTTTCCTGTTGAATACAAGCGCGGCAAACCGAAACGAAATGACTCGGATCATTCACAATTGGTTGCACAAGTAATGTGTCTTGAAGAA…	MQGYNEEDYLLLSGLQHFNFCRRQWALIHIEQQWEENVRTIEGNHLHRKADQPMIREKRGDKLIVRALPIHSRELGITGICDVVEFISDPHGVPLAGEEGTYLPFPVEYKRGKPKRNDSDHSQLVAQVMCLEEMLVCEISKGYFYYDEIKHRVEVIITTADRERVRASLQEMRHYFERNHTPKAKAGPHCLSCSLHNICVPEILSKKSVSSFIESRLAE
