# Supplementary material for: Broad-spectrum antifungal activity and genome-guided characterization of Paenibacillus polymyxa CACC1094 isolated from the bovine rumen
Source: PLoS One. 2026 Jun 25;21(6):e0350885. doi: 10.1371/journal.pone.0350885 (PMC13298791; doi:10.1371/journal.pone.0350885)
Supplement: S4 Table — (XLSX) [file pone.0350885.s009.xlsx]

## Sheet: S4 Table
	S4 Table. CRISPR spacer inventory and putative protospacer matches of Paenibacillus polymyxa CACC1094.
	Array	Position	Spacer_ID	Spacer sequence (5′→3′)	Length (bp)	GC (%)	Best hit	Target type	Identity	Hit accession	Hit header
	1	1	Paenibacillus polymyxa CACC1094_1:1	ATCATAAGTACAAAAATAATTTTCAGCCTTTTTTA	35	20	SEQ_84406|plasmid.fa	plasmid	91.429	NZ_CP011513.1	SEQ_84406|plasmid.fa NZ_CP011513.1 Paenibacillus peoriae strain HS311 plasmid unnamed, complete sequence
	1	2	Paenibacillus polymyxa CACC1094_1:2	GGTATCTAATCAATTACAACTTAACCCCCTATCGCTC	37	40.5
	1	3	Paenibacillus polymyxa CACC1094_1:3	AGGAGCTGCGGCTTATGGACAGAAAGCCTCCACT	34	55.9	SEQ_3875|phage.fa	phage	88.235
	1	4	Paenibacillus polymyxa CACC1094_1:4	GATATCAGGTAACGCCAAAAGACGCGCCAAATAGCCC	37	51.4
	1	5	Paenibacillus polymyxa CACC1094_1:5	ACATAAGACAGATGAACTGGCTTAGGAAAGGTATA	35	37.1
	1	6	Paenibacillus polymyxa CACC1094_1:6	TTCTCTGTACGTATGGCTTCCGTCACTTCACTCGTTA	37	45.9	SEQ_55826|plasmid.fa	plasmid	97.297	NZ_CP010270.1	SEQ_55826|plasmid.fa NZ_CP010270.1 Paenibacillus polymyxa strain Sb3-1 plasmid pSb31l, complete sequence
	1	7	Paenibacillus polymyxa CACC1094_1:7	AAAGAGTTTTTTTAACTCCTTTTTAATGCCGCTCAA	36	30.6
	1	8	Paenibacillus polymyxa CACC1094_1:8	TTCTAATTGTCCGGTGTGCAACAATCGAAAATACTCA	37	37.8
	1	9	Paenibacillus polymyxa CACC1094_1:9	TACGGTTTCCGTCGGTATGAAGACAGTTGTTGATG	35	45.7
	1	10	Paenibacillus polymyxa CACC1094_1:10	TAATGGACTCGTGTGTAAGATGGGGCCGGAAAGCG	35	54.3
	1	11	Paenibacillus polymyxa CACC1094_1:11	TTGCGAGTATTCGCTTTCGTGTTAAAGGTAAATTGA	36	36.1
	1	12	Paenibacillus polymyxa CACC1094_1:12	ATGACTTTATGGTTTTACTCCTATCATGCGGTGCCA	36	41.7
	1	13	Paenibacillus polymyxa CACC1094_1:13	CATTATGGATCGAACACGAAAATCTATATTAGCAA	35	31.4
	1	14	Paenibacillus polymyxa CACC1094_1:14	TATCGCAATGGCATGCGAATTGTTTTCAAAACGAGC	36	41.7
	1	15	Paenibacillus polymyxa CACC1094_1:15	CGCTTCTCTCCCCTATTTTTAATCTTGTTAAATG	34	35.3
	1	16	Paenibacillus polymyxa CACC1094_1:16	CTGTCTGTTTATTTACGTTCTTGATATTCGCCATAC	36	36.1
	1	17	Paenibacillus polymyxa CACC1094_1:17	TGCAGGGTTAGCATTAGCTTTAAGAAGATTACCA	34	38.2
	1	18	Paenibacillus polymyxa CACC1094_1:18	TCCATAGAAATCCGGAACACAACAGGGATTGAGATTG	37	43.2
	2	1	Paenibacillus polymyxa CACC1094_2:1	TTCAAAGTCAATTTGCATAATGTGCACCTCCTTCC	35	40
	2	2	Paenibacillus polymyxa CACC1094_2:2	CCGTTTGGTATCATGATGAGTAAGGGAAGTAACCAG	36	44.4
	2	3	Paenibacillus polymyxa CACC1094_2:3	ACTAAGGACGGTAAACTTCGTTCTCCGAAATTTGAA	36	38.9
	2	4	Paenibacillus polymyxa CACC1094_2:4	ATCCCTGCGGAAATCAAGAGAGTGGTTTACAATT	34	41.2
	2	5	Paenibacillus polymyxa CACC1094_2:5	GCTATTGTCTATAAAACTCGTAAAGCATTACCGCGA	36	38.9
	3	1	Paenibacillus polymyxa CACC1094_3:1	AAGTATTGTTTTAAAATCCCGAATGTCCTTTGACG	35	34.3
	3	2	Paenibacillus polymyxa CACC1094_3:2	TCTTTCGTTGCCCTCAGAAAGTTCTCGGGCGGGTTC	36	55.6
	3	3	Paenibacillus polymyxa CACC1094_3:3	AGACCTCCTAAAACAAACGCTGTAAGCACGCCCGCAA	37	51.4
	3	4	Paenibacillus polymyxa CACC1094_3:4	AAGACACGGTACGGAAATTACATCGAGGTTTCCG	34	47.1	SEQ_84406|plasmid.fa	plasmid	100	NZ_CP011513.1	SEQ_84406|plasmid.fa NZ_CP011513.1 Paenibacillus peoriae strain HS311 plasmid unnamed, complete sequence
	3	5	Paenibacillus polymyxa CACC1094_3:5	AGTTAAGGTGAGCACTTGGCGGGAGTCATAGAGAAACG	38	50	SEQ_55826|plasmid.fa	plasmid	100	NZ_CP010270.1	SEQ_55826|plasmid.fa NZ_CP010270.1 Paenibacillus polymyxa strain Sb3-1 plasmid pSb31l, complete sequence
	3	6	Paenibacillus polymyxa CACC1094_3:6	TGTTATTTTGCGAGAATCGCTAGAAGCAAAACGGA	35	40
	3	7	Paenibacillus polymyxa CACC1094_3:7	TGGTCTATTTCCTGCTGGCTTGGCGCTGCTGGA	33	57.6
	3	8	Paenibacillus polymyxa CACC1094_3:8	GCCAGGTTGTGCGGTCAATTTTCTGCTTCTTTG	33	48.5
	3	9	Paenibacillus polymyxa CACC1094_3:9	AAGGTGATCGACAACGGAGCAAGGGCGAATGCT	33	54.5
	3	10	Paenibacillus polymyxa CACC1094_3:10	TTTTTATTGCAATTAACCTCATAATACTGTACCGT	35	28.6	SEQ_55826|plasmid.fa	plasmid	85.714	NZ_CP010270.1	SEQ_55826|plasmid.fa NZ_CP010270.1 Paenibacillus polymyxa strain Sb3-1 plasmid pSb31l, complete sequence
	3	11	Paenibacillus polymyxa CACC1094_3:11	ATAAGGAAGAGGAAAAGAGAAGGAGGCTAGTCCCT	35	45.7
	3	12	Paenibacillus polymyxa CACC1094_3:12	AGTGAAAGTCCTTGATTATAGTGTAAGTCATACAGTA	37	32.4
	3	13	Paenibacillus polymyxa CACC1094_3:13	TCCACCTTCGGAGCACATCGCCATAGGCCATTCATC	36	55.6	SEQ_116094|plasmid.fa	plasmid	88.889
	4	1	Paenibacillus polymyxa CACC1094_4:1	CTCAATCAGCTCGTTTACCTCTTCCTGCAATTTCACG	37	45.9
	4	2	Paenibacillus polymyxa CACC1094_4:2	CTTACGCTTAACCTGCACCGATATACGTGAGTCA	34	47.1
	4	3	Paenibacillus polymyxa CACC1094_4:3	TCAATCAATGTTTTAGGTAGTCCATATTCCCCCG	34	41.2
